# Supplementary material for: Relevance of force-velocity and change of direction assessments for the ranking position in elite junior tennis players
Source: Front Sports Act Living. 2023 Feb 27;5:1140320. doi: 10.3389/fspor.2023.1140320 (PMC10009273; doi:10.3389/fspor.2023.1140320)
Supplement: Supplementary file 1 [file Table1.xlsx]

## Sheet: ICCs
	Supplementary Tab. 1 Interclass correlation coefficients (ICC) and their respective 95% confidence intervals (95% CI), the coefficient of variation (CoV, %), and the standard error of measurement (SEM) of force-velocity-parmeters during a 20m linear sprint as well as change of direction parameters during the Tm505 test across all tested elite junior male and female tennis players (n=192) are pres…
		ICC2,1	95% CI			CoV (%)	SEM
	Force-Velocity-Parameters
	F0 [N/kg]	0.81	0.75	-	0.85	3.7	0.3944
	v0 [m/s]	0.94	0.92	-	0.95	1.71	0.1635
	Pmax [W/kg]	0.92	0.9	-	0.95	3.55	0.6705
	SFv [-F0/v0]	0.73	0.65	-	0.78	-4.49	0.0687
	RFmax [%]	0.83	0.78	-	0.86	2.15	0.0173
	DRF [%]	0.71	0.65	-	0.77	-4.78	0.0052
	Change of Direction Parameters
	Tm505time [s]	0.88	0.85	-	0.91	1.69	0.0899
	Tm5051a_time [s]	0.71	0.65	-	0.77	2.74	0.0737
	Tm5051a_avgvel [m/s]	0.69	0.62	-	0.75	2.53	0.0988
	Tm5051b_time [s]	0.85	0.81	-	0.89	2.52	0.0626
	Tm5051b_avgvel [m/s]	0.82	0.78	-	0.86	2.47	0.1136
	Tm505dist -1.0s [m]	0.72	0.65	-	0.77	4.83	0.1854
	Tm505dist -0.5s [m]	0.56	0.47	-	0.64	11.66	0.1284
	Tm505dist +0.5s [m]	0.58	0.49	-	0.66	8.97	0.1031
	Tm505dist +1.0s [m]	0.72	0.65	-	0.78	5	0.1712
	Tm505Time_CoD [s]	0.8	0.75	-	0.84	2.28	0.0399
	Tm505Time_decel [s]	0.44	0.33	-	0.54	8	0.0956
